# Supplementary material for: Analysis of Results of Specific IgE in 100 Atopic Dermatitis Patients with the Use of Multiplex Examination ALEX2—Allergy Explorer
Source: Int J Mol Sci. 2021 May 17;22(10):5286. doi: 10.3390/ijms22105286 (PMC8156228; doi:10.3390/ijms22105286)
Supplement: Supplementary file 1 [file ijms-22-05286-s001.zip]

Archive with 1 entries (1 files):
- ijms-1114728-supplementary.pdf
